# Supplementary material for: Perfusion Parameters in Near-Infrared Fluorescence Imaging with Indocyanine Green: A Systematic Review of the Literature
Source: Life (Basel). 2021 May 11;11(5):433. doi: 10.3390/life11050433 (PMC8151115; doi:10.3390/life11050433)
Supplement: Supplementary file 1 [file life-11-00433-s001.zip]

Archive with 1 entries (1 files):
- life-1207004-supplementary.pdf
